# Supplementary material for: Threesomes destabilise certain relationships: multispecies interactions between wood decay fungi in natural resources
Source: FEMS Microbiol Ecol. 2017 Feb 8;93(3):fix014. doi: 10.1093/femsec/fix014 (PMC5399798; doi:10.1093/femsec/fix014)
Supplement: Supplemental material — Supplementary data are available at FEMSEC online. [file fix014_supp.zip]

Archive with 2 entries (2 files):
- Figure_S1-S3.pdf
- Table_S1-S3.xls
