# Supplementary material for: Threesomes destabilise certain relationships: multispecies interactions between wood decay fungi in natural resources
Source: FEMS Microbiol Ecol. 2017 Feb 8;93(3):fix014. doi: 10.1093/femsec/fix014 (PMC5399798; doi:10.1093/femsec/fix014)
Supplement: Supplemental material — Supplementary data are available at FEMSEC online. [file fix014_supp.zip › Table_S1-S3.xls]

## Sheet: Table_S1
Table S1. Details of species used.
Species	Strain	Ecological Role	Cord former?	Source
Phanerochaete velutina	Pv29	Late secondary	Yes	-
Hypholoma fasciculare	HfGTWV2	Late secondary	Yes	Fruit body isolation
Trametes versicolor	TvCCJH1	Early secondary	No	Fruit body isolation
Stereum hirsutum	ShSS1	Early secondary	No	Fruit body isolation
Bjerkandera adusta	BaSS1	Early/late secondary	No	Fruit body isolation
Vuilleminia comedens	VcWVJH1	Primary	No	Wood isolation

## Sheet: Table_S2
Table S2. Density loss of wood blocks following threeway interactions involving H. fasciculare (Hf), P. velutina (Pv), B. adusta (Ba), S. hirsutum (Sh), V. comedens (Vc), and uncolonised wood blocks (<>).
A. Density loss of blocks following interactions between P. velutina, H. fasciculare, and a non-cord-forming species
Interaction	% density loss	SEM % density loss	95% CI % loss
PvShHf	8.24815	1.92771	3.77831
PvTvHf	14.9494	1.5486	3.03525
PvBaHf	14.1777	1.7403	3.41098
PvVcHf	14.542	1.66265	3.2588
HfPvSh	8.84988	0.89365	1.75155
HfPvTv	12.3381	2.85941	5.60444
HfPvBa	13.6924	2.19185	4.29603
HfPvVc	12.4606	1.38346	2.71158
PvHfSh	11.9941	0.223819	0.438684
PvHfTv	14.5456	2.56942	5.03606
PvHfBa	9.21335	2.29809	4.50426
PvHfVc	12.6153	1.29965	2.5473
B. Density loss of blocks following interactions involving extra resources
Interaction	% density loss	SEM % density loss	95% CI % loss
Pv<>Hf	11.8631	0.0496715	0.0973562
PvHf<>	13.3343	3.1016	6.07913
HfPv<>	12.5144	1.17387	2.30078
Tv<>Sh	19.2781	1.30118	2.55031
TvSh<>	18.079	1.60709	3.1499
ShTv<>	20.1625	1.79833	3.52473
Tv<>Ba	18.9825	2.63832	5.1711
TvBa<>	16.211	1.62304	3.18115
BaTv<>	25.1248	1.42683	2.79659
Ba<>Sh	12.7834	1.2928	2.53388
BaSh<>	10.4837	1.15514	2.26408
ShBa<>	8.54204	1.55404	3.04592
C. Density loss of blocks following Interactions between non-cord-forming secondary colonisers
Interaction	% density loss	SEM % density loss	95% CI % loss
TvBaSh	12.8121	3.85498	7.55576
ShTvBa	12.4135	2.03431	3.98725
BaShTv	16.1788	2.30245	4.5128

## Sheet: Table_S3
Table S3. Outcomes of mycelial interactions between fungi in soil microcosms. Results are from reisolation from blocks. Contamination rates for each block are given as a % of the 7 replicates performed. NCF outcome: outcome of interactions occurring in block originally colonised by a non-cord-former (Sh: S. hirsutum; Tv: T. versicolor; Ba: B. adusta; Vc: V. comedens), or an uncolonised block (<>)…
Interaction	Outcome from reisolation
	Occupant of block at 42 d			NCF outcome	CF outcome	Contamination rate
	Block 1	Block 2	Block 3			Block 1	Block 2	Block 3
Pv-Hf-<>	Pv(2) C(5)	Hf(2) C(5)	Pv(1) C(6)	R by Pv(1)	D(2)	71.4286	71.4286	85.7143
Pv-<>-Hf	Pv(2) C(5)	Pv(1) C(6)	Hf(6) C(1)	R by Pv(1)	D(6)	71.4286	85.7143	14.2857
Hf-Pv-<>	Hf(4) Pv(1) C(1)	Pv(6) C(1)	Pv(1) C(6)	R by Pv(1)	D(4)	28.5714	14.2857	85.7143
					R by Pv(1)
Pv-Hf-Sh	Pv(6) C(1)	Hf(6) C(1)	Sh(2) Hf(2) C(3)	R by Hf (2)	D(6)	14.2857	14.2857	42.8571
				D(2)
Pv-Sh-Hf	Pv(3) C(4)	Sh(4) Pv(2) Hf(1)	Hf(6) C(1)	D(4)	D(6)	57.1429	28.5714	14.2857
				R by Pv(2)
				R by Hf(1)
Hf-Pv-Sh	Pv(3) C(4)	Pv(3) C(4)	Sh(4) C(3)	D(4)	R by Pv(3)	57.1429	57.1429	42.8571
Pv-Hf-Tv	Pv(6) C(1)	Pv(5) C(2)	Tv(2) Pv(3) C(2)	R by Pv(3)	R by Pv(5)	14.2857	28.5714	28.5714
				D(2)
Pv-Tv-Hf	Pv(4) C(3)	Pv(4) C(3)	Pv(5) C(2)	R by Pv(4)	R by Pv(5)	42.8571	42.8571	28.5714
Hf-Pv-Tv	Pv(2) Hf(2) C(3)	Pv(2) C(5)	Tv(3) C(4)	D(3)	R by Pv(2)	42.8571	57.1429	57.1429
					D(2)
Pv-Hf-Vc	Pv(4) C(2)	Pv(4) Hf(1) C(1)	Pv(3) C(3)	R by Pv(3)	R by Pv(4)	33.3333	16.6667	50
					D(1)
Pv-Vc-Hf	Pv(2) C(3)	Pv(3) C(2)	Pv(1) Hf(1) C(3)	R by Pv(3)	R by Pv(1)	60	40	60
					D(1)
Hf-Pv-Vc	Pv(2) Hf(3) C(2)	Pv(4) C(3)	Pv(1) C(6)	R by Pv(1)	R by Pv(2)	28.5714	42.8571	85.7143
					D(3)
Pv-Hf-Ba	Pv(1) C(5)	Pv(4) C(2)	Pv(5) Ba(1)	R by Pv(5)	R by Pv(4)	83.3333	33.3333	0
				D(1)
Pv-Ba-Hf	Pv(5) C(2)	Pv(3) C(4)	Hf(2) Pv(1) C(4)	R by Pv(3)	R by Pv(1)	28.5714	57.1429	57.1429
					D(2)
Hf-Pv-Ba	Pv(1) Hf(1) C(2)	Pv(1) C(3)	C(4)	-	R by Pv(1)	60	60	100
					D(1)
